# Supplementary material for: A multi-hierarchical approach reveals d-serine as a hidden substrate of sodium-coupled monocarboxylate transporters
Source: eLife. 2024 Apr 23;12:RP92615. doi: 10.7554/eLife.92615 (PMC11037918; doi:10.7554/eLife.92615)
Supplement: Figure 3—figure supplement 1—source data 2. [file elife-92615-fig3-figsupp1-data2.zip]

Archive with 1 entries (1 files):
- Figure 3-figure supplement 1 - source data 2 (original WB for CT).tif
